# Supplementary material for: Pregnancy Exposure to Polycyclic Aromatic Hydrocarbons (PAHs): Exploratory Comparative Levels in Blood Serum Samples from Different Regions in Antioquia, Colombia
Source: J Xenobiot. 2026 Jul 2;16(4):124. doi: 10.3390/jox16040124 (PMC13398110; doi:10.3390/jox16040124)
Supplement: Supplementary file 1 [file jox-16-00124-s001.zip]

Archive with 1 entries (1 files):
- jox-4314766-supplementary.pdf
